# Supplementary material for: High-Pressure Processing Effects on Microbiological Stability, Physicochemical Properties, and Volatile Profile of a Fruit Salad
Source: Foods. 2024 Apr 24;13(9):1304. doi: 10.3390/foods13091304 (PMC11083073; doi:10.3390/foods13091304)
Supplement: Supplementary file 1 [file foods-13-01304-s001.zip]

Archive with 1 entries (1 files):
- foods-2782805-supplementary.pdf
